# Supplementary material for: Effects of Fisetin, a Plant-Derived Flavonoid, on Response to Oxidative Stress, Aging, and Age-Related Diseases in Caenorhabditis elegans
Source: Pharmaceuticals (Basel). 2022 Dec 8;15(12):1528. doi: 10.3390/ph15121528 (PMC9786162; doi:10.3390/ph15121528)
Supplement: Supplementary file 1 [file pharmaceuticals-15-01528-s001.zip]

Archive with 1 entries (1 files):
- pharmaceuticals-2030220-supplementary.pdf
